# Supplementary material for: GINA Implementation Improves Asthma Symptoms Control and Lung Function: A Five-Year Real-World Follow-Up Study
Source: J Pers Med. 2023 May 10;13(5):809. doi: 10.3390/jpm13050809 (PMC10222601; doi:10.3390/jpm13050809)
Supplement: Supplementary file 1 [file jpm-13-00809-s001.zip]

Archive with 1 entries (1 files):
- jpm-2372717-supplementary.pdf
